# Supplementary material for: Raftophilic rhodopsin-clusters offer stochastic platforms for G protein signalling in retinal discs
Source: Commun Biol. 2019 Jun 14;2:209. doi: 10.1038/s42003-019-0459-6 (PMC6570657; doi:10.1038/s42003-019-0459-6)
Supplement: Supplementary file 2 — Supplementary Data 1 [file 42003_2019_459_MOESM2_ESM.xlsx]

## Sheet: Figure 1f
	Figure 1f
	Histogram of D100ms of rhodopsin
	D100ms (μm2s-1)	Occurence	Frequency (%)
	0.01	0	0
	0.013	2	0.4
	0.017	1	0.2
	0.022	3	0.7
	0.028	1	0.2
	0.036	2	0.4
	0.046	4	0.9
	0.06	12	2.6
	0.077	24	5.3
	0.1	28	6.2
	0.129	45	9.9
	0.166	48	10.6
	0.215	57	12.6
	0.277	54	11.9
	0.358	65	14.3
	0.462	41	9.1
	0.597	35	7.7
	0.771	20	4.4
	0.995	8	1.8
	1.285	3	0.7
	1.66	0	0
	2.143	0	0
	2.767	0	0
	3.573	0	0
	4.613	0	0
	5.957	0	0
	7.691	0	0
	9.931	0	0
	Total	453	100

## Sheet: Ｆｉｇｕｒｅ　１ｇ
	Figure 1g
	Optimal 3-state HMM
	Parameter	Posterior mean
	Occupancy in state-1 (P1)	0.22 ± 0.02
	Occupancy in state-2 (P2)	0.50362 ± 0.02
	Occupancy in state-3 (P3)	0.27529 ± 0.02
	D1 (µm2s-1)	0.1589 ± 0.0030
	D2 (µm2s-1)	0.31013 ± 0.00392
	D3 (µm2s-1)	1.122 ± 0019
	k12 (s-1)	1.948 ± 0.1432
	k13 (s-1)	1.748 ± 0.137
	k21 (s-1)	0.930 ± 0.067
	k23 (s-1)	4.273 ± 0.136
	k31 (s-1)	1.382 ± 0.111
	k32 (s-1)	8.758 ±0.240

## Sheet: Figure 2a
									Figure 2a
	Top panel					Upper middle panel					Lower middle panel					Lower middle panel
	Dark					Dark					Light					Light
	GTP(-)					GTP(+)					GTP(-)					GTP(+)
	Histogram		Diffusion coefficient (μm2s-1) and Occupancy			Histogram		Diffusion coefficient (μm2s-1) and Occupancy			Histogram		Diffusion coefficient (μm2s-1) and Occupancy			Histogram		Diffusion coefficient (μm2s-1) and Occupancy
	D100ms (μm2s-1)	Frequency (%)	state	Diffusion coefficient (mm2s-1)	StateOcc(%)	D100ms (μm2s-1)	Frequency (%)	state	Diffusion coefficient (mm2s-1)	StateOcc(%)	D100ms (μm2s-1)	Frequency (%)	state	Diffusion coefficient (mm2s-1)	StateOcc(%)	D100ms (μm2s-1)	Frequency (%)	state	Diffusion coefficient (mm2s-1)	StateOcc(%)
	0.01	0	1	0.15	0.163	0.01	0	1	0.14	0.184	0.01	0	1	0.18	0.488	0.01	0	1	0.15	0.205
	0.013	0.441501	2	0.37	0.55	0.013	0	2	0.31	0.58	0.013	0.4	2	0.37	0.348	0.013	0.35	2	0.33	0.53
	0.017	0.220751	3	1.16	0.29	0.017	0	3	1.17	0.237	0.017	0	3	1.19	0.168	0.017	0	3	1.17	0.265
	0.022	0.662252				0.022	0				0.022	0.4				0.022	0.35
	0.028	0.220751				0.028	0				0.028	0.4				0.028	0.35
	0.036	0.441501				0.036	0				0.036	0				0.036	1.06
	0.046	0.883002				0.046	0.4				0.046	0.4				0.046	1.77
	0.06	2.64901				0.06	2				0.06	6.1				0.06	1.06
	0.077	5.29801				0.077	2				0.077	6.9				0.077	3.18
	0.1	6.18102				0.1	5.2				0.1	10.4				0.1	2.83
	0.129	9.93377				0.129	7.2				0.129	13				0.129	5.3
	0.166	10.596				0.166	8				0.166	12.6				0.166	9.54
	0.215	12.5828				0.215	11.6				0.215	14.3				0.215	15.55
	0.277	11.9205				0.277	16.4				0.277	11.7				0.277	13.43
	0.358	14.3488				0.358	13.6				0.358	11.3				0.358	16.25
	0.462	9.05077				0.462	13.2				0.462	5.6				0.462	10.6
	0.597	7.72627				0.597	6.8				0.597	2.6				0.597	9.19
	0.771	4.41501				0.771	6.8				0.771	2.2				0.771	3.53
	0.995	1.766				0.995	3.6				0.995	0.4				0.995	2.83
	1.285	0.662252				1.285	2.4				1.285	0.4				1.285	1.41
	1.66	0				1.66	0.4				1.66	0.4				1.66	1.06
	2.143	0				2.143	0				2.143	0				2.143	0
	2.767	0				2.767	0				2.767	0				2.767	0.35
	3.573	0				3.573	0.4				3.573	0.4				3.573	0
	4.613	0				4.613	0				4.613	0				4.613	0
	5.957	0				5.957	0				5.957	0				5.957	0
	7.691	0				7.691	0				7.691	0				7.691	0
	9.931	0				9.931	0				9.931	0				9.931	0

## Sheet: Figure 2ｂ
					Figure 2b
Effect of light and GTP on D100ms and HMM of rhodopsin
	Dark								Light
	GTP(-)			GTP(+)			Light, GTP(-)			Light, GTP(+)
Ds (μm2s-1)	0.14	0.366	1.21	0.148	0.353	1.236	0.129	0.321	1.21	0.153	0.331	1.14
	0.14	0.402	1.13	0.101	0.28	1.16	0.181	0.348	1.123	0.152	0.335	1.19
	0.148	0.319	1.08	0.159	0.31	1.122	0.272	0.532	1.24	0.19	0.38	1.35
Average	0.142667	0.362333	1.14	0.136	0.314333	1.17267	0.194	0.400333	1.191	0.165	0.348667	1.22667
STDEV	0.0046188	0.0416213	0.0655744	0.0308058	0.0366924	0.058046	0.0723809	0.114823	0.0607701	0.0216564	0.0272091	0.109697
Relative Occupancy	0.19	0.57	0.24	0.17	0.61	0.22	0.46	0.37	0.17	0.23	0.51	0.27
	0.19	0.44	0.37	0.16	0.63	0.21	0.5	0.34	0.16	0.18	0.55	0.26
	0.14	0.6	0.26	0.221	0.5	0.28	0.57	0.3	0.13	0.215	0.61	0.23
Average	0.173	0.537	0.29	0.184	0.58	0.237	0.51	0.337	0.153	0.208	0.557	0.253
STDEV	0.0288675	0.085049	0.07	0.0327159	0.07	0.0378594	0.0556776	0.0351188	0.0208167	0.025658	0.0503322	0.0208167

## Sheet: Figure 2c
	Figure 2c
	Effect of photoisomerization to the median D100ms
	Rhodopsin isomerization (%)	Median of D100ms (μm2s-1)
		GTP(-)	GTP(+)
	0	0.33	0.33
	5	0.25
	10	0.23
	20	0.19	0.34
	50	0.196
	100	0.21	0.33

## Sheet: Figure 2d
	Figure 2d
	Effect of photoisomerization to the HMM of rhodopsin
	Photoisomerization of rhodopsin (%)	Diffusion coefficient (μm2s-1)			Occupancy
		state			state
		1	2	3	1	2	3
	0	0.15	0.32	1.07	0.14	0.6	0.26
	0	0.14	0.4	1.13	0.185	0.44	0.37
	1	0.15	0.35	1.2	0.189	0.6	0.21
	1	0.17	0.4	1.2	0.23	0.53	0.24
	2	0.16	0.41	1.2	0.31	0.51	0.18
	5	0.16	0.43	1.24	0.23	0.61	0.16
	10	0.15	0.4	1.23	0.35	0.5	0.15
	30	0.13	0.32	1.2	0.46	0.37	0.17
	50	0.16	0.3	1.2	0.48	0.35	0.17
	100	0.18	0.35	1.12	0.5	0.34	0.16

## Sheet: Figure 2e
						Figure 2e
	Effect of cholesterol-depletion to the HMM of rhodopsin diffusion
	Dark							Light
	MCD	Diffusion coefficient (μm2s-1)			Occupancy			MCD	Diffusion coefficient (μm2s-1)			Occupancy
		S1	S2	S3	S1	S2	S3		S1	S2	S3	S1	S2	S3
	-	0.18	0.4	1.13	0.167	0.565	0.2675	-	0.18	0.43	1.28	0.5	0.34	0.16
	+	0.15	0.34	1.17	0.15	0.51	0.34	+	0.137	0.359	1.157	0.14	0.54	0.33

## Sheet: Figure 2g
				Figure 2g
	Effect of cholesterol-depletion to the D100ms histogram and HMM of rhodopsin in the dark
	Upper panel					Lower panel
	Light, MCD(-)					Light, MCD(-)
	Histogram		Diffusion coefficient (μm2s-1) and Occupancy			Histogram		Diffusion coefficient (μm2s-1) and Occupancy
	D100ms (μm2s-1)	Frequency (%)	state	Diffusion coefficient (mm2s-1)	StateOcc(%)	D100ms (μm2s-1)	Frequency (%)	state	Diffusion coefficient (mm2s-1)	StateOcc(%)
	0.01	0.3	1	0.18	0.5	0.01	0.5	1	0.16	0.33
	0.013	0	2	0.35	0.34	0.013	0	2	0.44	0.4
	0.017	0.3	3	1.12	0.16	0.017	0.2	3	1.21	0.27
	0.022	0.3				0.022	0.7
	0.028	0.3				0.028	1.2
	0.036	2.2				0.036	1.2
	0.046	4.1				0.046	2.4
	0.06	2.9				0.06	1.4
	0.077	10.8				0.077	4.6
	0.1	14.3				0.1	6
	0.129	18.8				0.129	7.2
	0.166	13.4				0.166	11.6
	0.215	12.1				0.215	13.7
	0.277	10.2				0.277	11.8
	0.358	6.4				0.358	12.8
	0.462	2.2				0.462	9.2
	0.597	0.3				0.597	8.2
	0.771	0.6				0.771	3.4
	0.995	0.3				0.995	1.9
	1.285	0				1.285	1.4
	1.66	0				1.66	0.5
	2.143	0				2.143	0
	2.767	0				2.767	0
	3.573	0				3.573	0
	4.613	0				4.613	0
	5.957	0				5.957	0
	7.691	0				7.691	0
	9.931	0				9.931	0

## Sheet: Figure 2h
			Figure 2h
	Effect of MCD to the HMM of the diffusion of IgG-crosslinked rhodopsin
	MCD	Diffusion coefficient (μm2s-1)			Occupancy
		S1	S2	S3	S1	S2	S3
	-	0.18	0.35	1.12	0.5	0.34	0.16
	+	0.16	0.44	1.21	0.33	0.39	0.27

## Sheet: Figure 2j
	Figure 2j
	Effect of light and GTP to the D100ms and HMM of Gat diffusion
	Upper panel										Lower panel
	Dark										Light
	Histogram of D100ms			HMM parameters							Histogram of D100ms			HMM parameters
	D100ms (μm2s-1)	GTP(-)	GTP(+)	GTP(-)			GTP(+)				D100ms (μm2s-1)	GTP(-)	GTP(+)	GTP(-)			GTP(+)
		Frequency (%)		state	Diffusion coefficient (μm2s-1)	StateOcc (%)	state	Diffusion coefficient (mm2s-1)	StateOcc (%)			Frequency (%)		state	Diffusion coefficient (μm2s-1)	StateOcc (%)	state	Diffusion coefficient (mm2s-1)	StateOcc (%)
	0.01	0	0	1	1.20412	0.19	1	1.30103	0.18		0.01	0.2	0	1	1.30103	0.53	1	Not determined
	0.013	0	0	2	1.5682	0.58	2	1.61278	0.62		0.013	0.2	0	2	1.50515	0.35	2
	0.017	0.8	0.5	3	2.04532	0.23	3	2.10721	0.2		0.017	0.4	0	3	2.04139	0.11	3
	0.022	0	0								0.022	0.4	0
	0.028	0.8	0								0.028	1	0
	0.036	0.8	0								0.036	0.8	0
	0.046	1.5	0								0.046	1.1	0
	0.06	1.5	0.9								0.06	3.6	1.1
	0.077	5.3	3.3								0.077	7.3	0
	0.1	9.2	2.8								0.1	12.8	0
	0.129	9.9	4.7								0.129	12.6	4.6
	0.166	11.5	8.9								0.166	17.4	6.9
	0.215	11.5	12.6								0.215	15.8	6.9
	0.277	15.3	16.4								0.277	9	8
	0.358	12.2	14								0.358	7.6	11.5
	0.462	10.7	19.2								0.462	4.2	14.9
	0.597	3.8	6.1								0.597	2.9	11.5
	0.771	3.8	5.6								0.771	1.1	11.5
	0.995	0	1.9								0.995	1.3	6.9
	1.285	0.8	3.3								1.285	0.4	4.6
	1.66	0	0								1.66	0	6.9
	2.143	0.8	0								2.143	0	3.4
	2.767	0	0								2.767	0	1.1
	3.573	0	0								3.573	0	0
	4.613	0	0								4.613	0	0
	5.957	0	0								5.957	0	0
	7.691	0	0								7.691	0	0
	9.931	0	0								9.931	0	0

[truncated: 3 more sheets: Figure 2k, Figure 3e, Figure 5e]
